# Supplementary material for: Formation of Highly Efficient Perovskite Solar Cells by Applying Li-Doped CuSCN Hole Conductor and Interface Treatment
Source: Nanomaterials (Basel). 2022 Nov 10;12(22):3969. doi: 10.3390/nano12223969 (PMC9698157; doi:10.3390/nano12223969)
Supplement: Supplementary file 1 [file nanomaterials-12-03969-s001.zip]

Archive with 1 entries (1 files):
- nanomaterials-2005370-supplementary.pdf
